# Supplementary material for: Two new species of Bryobia (Acarina, Prostigmata, Tetranychidae) from South France
Source: Zookeys. 2015 Feb 2;(480):21–39. doi: 10.3897/zookeys.480.9166 (PMC4319106; doi:10.3897/zookeys.480.9166)
Supplement: XML Treatment for Bryobia belliloci [file zookeys.480.9166-treatment1.xml]

<!DOCTYPE tp:taxon-treatment
  PUBLIC "-//TaxonX//DTD Taxonomic Treatment Publishing DTD v0 20100105//EN" "tax-treatment-NSO.dtd">
<tp:taxon-treatment xmlns:tp="http://www.plazi.org/taxpub"><tp:treatment-meta><kwd-group><label>Taxon classification</label><kwd><named-content content-type="kingdom">Animalia</named-content></kwd><kwd><named-content content-type="order">Prostigmata</named-content></kwd><kwd><named-content content-type="family">Tetranychidae</named-content></kwd></kwd-group><mixed-citation publication-type="journal"><person-group><name><surname>Auger</surname><given-names>Philippe</given-names></name><name><surname>Arabuli</surname><given-names>Tea</given-names></name><name><surname>Migeon</surname><given-names>Alain</given-names></name></person-group><article-title>Two new species of <italic><tp:taxon-name><tp:taxon-name-part taxon-name-part-type="genus">Bryobia</tp:taxon-name-part></tp:taxon-name></italic> (<tp:taxon-name><tp:taxon-name-part taxon-name-part-type="subclass">Acarina</tp:taxon-name-part></tp:taxon-name>, <tp:taxon-name><tp:taxon-name-part taxon-name-part-type="order">Prostigmata</tp:taxon-name-part></tp:taxon-name>, <tp:taxon-name><tp:taxon-name-part taxon-name-part-type="family">Tetranychidae</tp:taxon-name-part></tp:taxon-name>) from South France</article-title><source>Zookeys</source><day>2</day><month>2</month><year>2015</year><volume>2015</volume><issue>480</issue><fpage>21</fpage><lpage>39</lpage><pub-id pub-id-type="doi">10.3897/zookeys.480.9166</pub-id></mixed-citation></tp:treatment-meta><tp:nomenclature><tp:taxon-name>
                            <tp:taxon-name-part taxon-name-part-type="genus">Bryobia</tp:taxon-name-part>
                            <tp:taxon-name-part taxon-name-part-type="species">belliloci</tp:taxon-name-part>
                            <object-id xmlns:xlink="http://www.w3.org/1999/xlink" content-type="zoobank" xlink:type="simple">http://zoobank.org/4C94F5E0-E6FC-4FDA-9BCD-30629D4703A6</object-id>
                        </tp:taxon-name><tp:taxon-status xmlns:xlink="http://www.w3.org/1999/xlink" xlink:type="simple">sp. n.</tp:taxon-status><xref ref-type="fig" rid="F1">Figures 1</xref><xref ref-type="fig" rid="F2">, 2</xref><xref ref-type="fig" rid="F3">, 3</xref><xref ref-type="fig" rid="F4">, 4</xref><xref ref-type="fig" rid="F5">, 5</xref></tp:nomenclature><tp:treatment-sec sec-type="Type material"><title>Type material.</title><p>Holotype (female), 22 female, 1 deutonymph and 1 protonymph paratypes on 25 microscopic preparations from <italic><tp:taxon-name><tp:taxon-name-part taxon-name-part-type="genus">Genista</tp:taxon-name-part> <tp:taxon-name-part taxon-name-part-type="species">cinerea</tp:taxon-name-part></tp:taxon-name></italic> (Vill.) DC. (<tp:taxon-name><tp:taxon-name-part taxon-name-part-type="family">Leguminosae</tp:taxon-name-part></tp:taxon-name>), Pla d’Auçà (<named-content xmlns:xlink="http://www.w3.org/1999/xlink" content-type="dwc:verbatimCoordinates" xlink:type="simple">42°35.28’ N, 2°20.58’ E</named-content>, alt. 1,210 m), Serdinya, Pyrénées-Orientales (66), France, 6.VI.2013, leg. P. Auger and A. Migeon. All the material housed in the collection of the Centre de Biologie et de Gestion des Populations (CBGP), coll. Auger-Migeon N°1839 for holotype and 1840-1863 for paratypes, 34988 Montferrier-sur-Lez, France.</p></tp:treatment-sec><tp:treatment-sec sec-type="Diagnosis"><title>Diagnosis.</title><p>Limited anterior dorsal propodosomal projections over gnathosoma, outer prodorsal lobes scarcely developed more resembling to tubercle-like structures, inner lobes more developed, base almost fully fused, more or less cone-shaped, with wide shallow incision between inner vertical setae (<italic>v</italic><sub>1</sub>). Dorsal setae elongate, serrate, with sharp tips, inserted on tubercles, subequal in length on hysterosoma, second pair of dorsocentral hysterosomal setae (<italic>d</italic><sub>1</sub>) longer than distance to consecutive setae (<italic>e</italic><sub>1</sub>) insertions, <italic>f</italic><sub>1</sub> and <italic>f</italic><sub>2</sub> setae marginal and contiguous. Empodia with two rows of tenent hairs.</p></tp:treatment-sec><tp:treatment-sec sec-type="Description"><title>Description.</title><p>FEMALE. Holotype 485 long (excluding gnathosoma) gnathosoma 110 long (measured to the tip of palps), width 352. 9 paratypes measured, 481–528, gnathosoma 104–120 long, width 318–354.</p><p><italic>Dorsum</italic>. Prodorsum with four pairs of setae, with weakly developed anterior lobes (Figs <xref ref-type="fig" rid="F1">1A</xref>, <xref ref-type="fig" rid="F2">2A–B</xref>). Outer propodosomal lobes small, about 10 µm, more or less similar in length to dorsal tubercles; inner lobes with large fused base forming cone-shaped projection, incision between median lobes wide and shallow. Basal width of propodosomal lobes about 76 (74–82), distance between first (<italic>v</italic><sub>1</sub>) and second (<italic>v</italic><sub>2</sub>) pair of propodosomal setae insertions 19 (17–19) and 65 (49–70), respectively. <italic>v</italic><sub>2</sub> setae about 2.5 the size of <italic>v</italic><sub>1</sub>. An imaginary transversal line joining tip of <italic>v</italic><sub>1</sub> setae crosses <italic>v</italic><sub>2</sub> setae about their two-thirds. Dorsal body setae elongated, slender, serrate, acute distally, inserted on tubercles, subequal in length (<italic>v</italic><sub>1,</sub> <italic>v</italic><sub>2,</sub> <italic>c</italic><sub>3</sub> setae smaller, <italic>v</italic><sub>1</sub> the smallest) (Fig. <xref ref-type="fig" rid="F1">1B</xref>). Dorsocentral setae <italic>c</italic><sub>1</sub> and <italic>e</italic><sub>1</sub> shorter than distances between consecutive setae, <italic>d</italic><sub>1</sub> longer than distance between setal insertions <italic>d</italic><sub>1</sub> and <italic>e</italic><sub>1</sub> (length of holotype and variations of 9 paratypes): <italic>v</italic><sub>1</sub> 20 (18–23); <italic>v</italic><sub>2</sub> 52 (48–54); <italic>sc</italic><sub>1</sub> 65 (65–71); <italic>sc</italic><sub>2</sub> 70 (62–70); <italic>c</italic><sub>1</sub> 74 (74–88); <italic>c</italic><sub>2</sub> 75 (66–75); <italic>c</italic><sub>3</sub> 55 (52–60); <italic>d</italic><sub>1</sub> 74 (71–81); <italic>d</italic><sub>2</sub> 80 (77–90); <italic>d</italic><sub>3</sub> 82 (78–91); <italic>e</italic><sub>1</sub> 79 (76–90); <italic>e</italic><sub>2</sub> 83 (79–91); <italic>e</italic><sub>3</sub> 83 (78–92); <italic>f</italic><sub>1</sub> 81 (76–85); <italic>f</italic><sub>2</sub> 84 (76–84); <italic>h</italic><sub>1</sub> 72 (69–73). Distances between setae: <italic>c</italic><sub>1</sub>-<italic>c</italic><sub>1</sub> 69 (58–70), <italic>d</italic><sub>1</sub>-<italic>d</italic><sub>1</sub> 33 (30–43), <italic>e</italic><sub>1</sub>-<italic>e</italic><sub>1</sub> 26 (20–28), <italic>c</italic><sub>1</sub>-<italic>d</italic><sub>1</sub> 91 (90–96), <italic>d</italic><sub>1</sub>-<italic>e</italic><sub>1</sub> 59 (59–74). Sacral setae (<italic>f</italic><sub>1</sub> and <italic>f</italic><sub>2</sub>) in marginal position and contiguous. Dorsal body surface wrinkled, on propodosoma irregular medially and mostly oblique laterally, transverse on hysterosoma, more or less arched in the distal part comprised between <italic>e</italic><sub>3</sub> and <italic>h</italic><sub>1</sub> setae. Area immediately anterior to <italic>h</italic><sub>1</sub> setae with fine arched reticulation.</p><p><italic>Gnathosoma</italic>. Stylophore rounded, slightly emarginate anteriorly, longer than wide. Tibial claw of palpus bidentate (Fig. <xref ref-type="fig" rid="F2">2C</xref>). Palptarsus slightly elongated, longer than tibial claw, about 21 (19–21) long (including setae) with six setae and one solenidion. Eupathidia <italic>ul</italic>’ζ, <italic>ul</italic>’’ζ shorter than solenidion, <italic>su</italic>ζ shorter. Peritreme anastomosed distally in an oval enlargement: length 20 (20–26), width 9 (9–11) (Fig. <xref ref-type="fig" rid="F2">2D</xref>).</p><fig id="F1" position="float" orientation="portrait"><label>Figure 1.</label><caption><p><italic><tp:taxon-name><tp:taxon-name-part taxon-name-part-type="genus">Bryobia</tp:taxon-name-part> <tp:taxon-name-part taxon-name-part-type="species">belliloci</tp:taxon-name-part></tp:taxon-name></italic> sp. n., female: <bold>A</bold> dorsal aspect <bold>B</bold> dorsal <italic>h</italic><sub>1</sub> seta. Scale bars = 50 µm (<bold>A</bold>), 10 µm (<bold>B</bold>).</p></caption><graphic xmlns:xlink="http://www.w3.org/1999/xlink" xlink:href="zookeys-480-021-g001.jpg" position="float" orientation="portrait" xlink:type="simple" id="oo_37871.jpg"/></fig><fig id="F2" position="float" orientation="portrait"><label>Figure 2.</label><caption><p><italic><tp:taxon-name><tp:taxon-name-part taxon-name-part-type="genus">Bryobia</tp:taxon-name-part> <tp:taxon-name-part taxon-name-part-type="species">belliloci</tp:taxon-name-part></tp:taxon-name></italic> sp. n., female: <bold>A–B</bold> prodorsal lobes (variations) <bold>C</bold> palpal tibia and tarsus <bold>D</bold> peritremal distal anastomosis <bold>E</bold> spermatheca (variations). Scale bars = 10 µm.</p></caption><graphic xmlns:xlink="http://www.w3.org/1999/xlink" xlink:href="zookeys-480-021-g002.jpg" position="float" orientation="portrait" xlink:type="simple" id="oo_37872.jpg"/></fig><p><italic>Venter</italic>. Striation transverse between 1<sup>st</sup> (<italic>1a</italic>) and 2<sup>nd</sup> (<italic>3a</italic>) pairs of setae, irregularly longitudinal (broken medially, oblique laterally) between 2<sup>nd</sup> and 3<sup>rd</sup> (<italic>4a</italic>) pairs of setae, transverse between members of <italic>4a</italic> and between <italic>4a</italic> and aggenital (<italic>ag</italic>) pairs of setae. Area immediately anterior to genital flap with irregular longitudinal striation, V-shaped between <italic>ag</italic> setae. Sacculus of spermatheca small and oval (Fig. <xref ref-type="fig" rid="F2">2E</xref>). Three pairs of pseudanal setae (<italic>ps</italic><sub>1–3</sub>) and two pairs of ventrocaudal (<italic>h</italic><sub>2–3</sub>) setae present.</p><p><italic>Legs</italic>. Shorter than body length. Leg I 330 (317–335) long (measured from trochanter to tarsus), leg II 249 (237–250), leg III 245 (237–260), leg IV 272 (266–281). Length of segments of leg I as follows: trochanter 24 (21–30), femur 101 (92–108), genu 57 (50–57), tibia 71 (66–74), tarsus 78 (74–78). Leg setal counts as follows (Figs <xref ref-type="fig" rid="F3">3A–B</xref>, <xref ref-type="fig" rid="F4">4A–B</xref>):</p><p>I 2 − 1 − 9 [7-10] − 4 − 9 [8] + (1) – 17[16] + (2) + 2 duplexes;</p><p>II 1 − 1 – 6[5-7] − 4 –5[3-4] − 15[14] + (2) + 1 duplex;</p><p>III 1 − 1 – 4[3-5] – 2 [1-3] − 4[5] − 12[11] + 1 duplex;</p><p>IV 1 − 1 − 4 [3-5] – 2[3] – 6 [4-5] − 13[12-14] + (1).</p><fig id="F3" position="float" orientation="portrait"><label>Figure 3.</label><caption><p><italic><tp:taxon-name><tp:taxon-name-part taxon-name-part-type="genus">Bryobia</tp:taxon-name-part> <tp:taxon-name-part taxon-name-part-type="species">belliloci</tp:taxon-name-part></tp:taxon-name></italic> sp. n., female: <bold>A</bold> tarsus and tibia I <bold>B</bold> genu and femur I <bold>C</bold> claws and empodia I–IV <bold>D</bold> coxisternal setae <italic>1b</italic> and <italic>1c</italic> <bold>E</bold> <italic><tp:taxon-name><tp:taxon-name-part taxon-name-part-type="genus">Bryobia</tp:taxon-name-part> <tp:taxon-name-part taxon-name-part-type="species">cinereae</tp:taxon-name-part></tp:taxon-name></italic> Auger &amp; Migeon (2014), Holotype female, coxisternal setae <italic>1b</italic> and <italic>1c</italic>. Scale bars = 25 µm (<bold>A–B</bold>), 10 µm (<bold>C–E</bold>).</p></caption><graphic xmlns:xlink="http://www.w3.org/1999/xlink" xlink:href="zookeys-480-021-g003.jpg" position="float" orientation="portrait" xlink:type="simple" id="oo_37873.jpg"/></fig><fig id="F4" position="float" orientation="portrait"><label>Figure 4.</label><caption><p><italic><tp:taxon-name><tp:taxon-name-part taxon-name-part-type="genus">Bryobia</tp:taxon-name-part> <tp:taxon-name-part taxon-name-part-type="species">belliloci</tp:taxon-name-part></tp:taxon-name></italic> sp. n., female: <bold>A</bold> tarsus and tibia II <bold>B</bold> genu and femur II <bold>C</bold> duplex setae on tarsus III <bold>D</bold> solenidion and associated tactile seta on tarsus IV <bold>E</bold> abnormal duplex setae on one tarsus IV of Holotype. Scale bars = 25 µm (<bold>A–B</bold>), 10 µm (<bold>C–E</bold>).</p></caption><graphic xmlns:xlink="http://www.w3.org/1999/xlink" xlink:href="zookeys-480-021-g004.jpg" position="float" orientation="portrait" xlink:type="simple" id="oo_37874.jpg"/></fig><!--PageBreak--><!--PageBreak--><p>True claws uncinate, with one pair of tenent hairs, empodial pads I-IV similar with two rows of ventrally directed tenent hairs (Fig. <xref ref-type="fig" rid="F3">3C</xref>). Internal lateral seta <!--PageBreak--><italic>l</italic>’<sub>1</sub> on femur I large 37 (34–40), serrated. Proximal coxisternal seta <italic>1b</italic> slender 45 (41–50), distal coxisternal seta <italic>1c</italic> shorter 18 (18–21), serrate, stout (Fig. <xref ref-type="fig" rid="F3">3D</xref>). Tarsus III associated setae serrate and approximate with solenidion forming duplex, tactile member longer and proximal, solenidion about ¾ the length of tactile (Fig. <xref ref-type="fig" rid="F4">4C</xref>); tarsus IV with solenidion well-separated from tactile, proximal, about 1/3 the length of tactile (Fig. <xref ref-type="fig" rid="F4">4D–E</xref>).</p><!--PageBreak--><p>MALE: Unknown</p><p>DEUTONYMPH: one specimen measured, 520 long (including gnathosoma), width 330.</p><p><italic>Dorsum</italic>. Prodorsal lobes similar in shape to females (Fig. <xref ref-type="fig" rid="F5">5A</xref>), prodorsal setae <italic>v</italic><sub>1</sub> and <italic>v</italic><sub>2</sub> elongated and serrate, <italic>v</italic><sub>2</sub> the largest about 3 times the length of <italic>v</italic><sub>1</sub>; an imaginary transverse line joining the tips of <italic>v</italic><sub>2</sub> setae passes well the tips of <italic>v</italic><sub>1</sub>. Dorsal body setae slender, needle-like and serrate, inserted on tubercles. Setae <italic>c</italic><sub>1</sub> and <italic>e</italic><sub>1</sub> shorter than distances between consecutive setae, <italic>d</italic><sub>1</sub> longer than distance between setal insertions <italic>d</italic><sub>1</sub> and <italic>e</italic><sub>1</sub>. Setae <italic>f</italic><sub>1</sub> and <italic>f</italic><sub>2</sub> in marginal position, contiguous. Lengths of dorsal setae: <italic>v</italic><sub>1</sub> 15; <italic>v</italic><sub>2</sub> 44; <italic>sc</italic><sub>1</sub> 58; <italic>sc</italic><sub>2</sub> -;  <italic>c</italic><sub>1</sub> 64; <italic>c</italic><sub>2</sub> 64; <italic>c</italic><sub>3</sub> 39; <italic>d</italic><sub>1</sub> 76; <italic>d</italic><sub>2</sub> 71; <italic>d</italic><sub>3</sub> 70; <italic>e</italic><sub>1</sub> 68; <italic>e</italic><sub>2</sub> 70; <italic>e</italic><sub>3</sub> 74; <italic>f</italic><sub>1</sub> 80; <italic>f</italic><sub>2</sub> 64; <italic>h</italic><sub>1</sub> 63.</p><fig id="F5" position="float" orientation="portrait"><label>Figure 5.</label><caption><p><italic><tp:taxon-name><tp:taxon-name-part taxon-name-part-type="genus">Bryobia</tp:taxon-name-part> <tp:taxon-name-part taxon-name-part-type="species">belliloci</tp:taxon-name-part></tp:taxon-name></italic> sp. n., prodorsal anterior part: <bold>A</bold> deutonymphal prodorsal lobes <bold>B</bold> protonymphal vertical setae (<italic>v</italic><sub>1</sub>, <italic>v</italic><sub>2</sub>), absence of prodorsal lobes. Scale bar = 10 µm.</p></caption><graphic xmlns:xlink="http://www.w3.org/1999/xlink" xlink:href="zookeys-480-021-g005.jpg" position="float" orientation="portrait" xlink:type="simple" id="oo_37875.jpg"/></fig><p><italic>Legs</italic>. Shorter than body length, leg I 233 long (including coxa). Internal lateral seta (<italic>l</italic>’) on femur I large. Leg setal counts as follows:</p><p>I 2 − 1 − 6 [5] − 4 − 5 + (1) – 13 + (1) + 2 duplexes;</p><p>II 1 − 1 – 3 – 4 – 3 − 11 + 1 duplex;</p><p>III 1 − 1 − 2 − 1 – 3 – 10 + (1);</p><p>IV 1 − 0 − 2 − 1 – 3 − 10.</p><p>True claws uncinate with one pair of tenent hairs, empodia with two rows of tenent hairs. Tarsus III with solenidion well-separated from tactile, proximal.</p><p>PROTONYMPH: one specimen measured, 355 long (including gnathosoma), width 240.</p><p><italic>Dorsum</italic>. Prodorsal lobes absent, <italic>v</italic><sub>1</sub> very short, poorly indented, not inserted on tubercle, <italic>v</italic><sub>2</sub> larger, elongate and serrate, inserted on tubercle (Fig. <xref ref-type="fig" rid="F5">5B</xref>). Other dorsal body setae slender, serrate, inserted on tubercles except <italic>c</italic><sub>3</sub>. Setae <italic>f</italic><sub>1</sub> and <italic>f</italic><sub>2</sub> in marginal position, not contiguous. Lengths of dorsal setae: <italic>v</italic><sub>1</sub> 8; <italic>v</italic><sub>2</sub> 37; <italic>sc</italic><sub>1</sub> -; <italic>sc</italic><sub>2</sub> 30;  <italic>c</italic><sub>1</sub> -; <italic>c</italic><sub>2</sub> -; <italic>c</italic><sub>3</sub> 21; <italic>d</italic><sub>1</sub> -; <italic>d</italic><sub>2</sub> 46; <italic>d</italic><sub>3</sub> -; <italic>e</italic><sub>1</sub> -; <italic>e</italic><sub>2</sub> -; <italic>e</italic><sub>3</sub> 44; <italic>f</italic><sub>1</sub> 56; <italic>f</italic><sub>2</sub> 43; <italic>h</italic><sub>1</sub> 45.</p><p><italic>Legs</italic>. Shorter than body length, leg I 196 long (including coxa). Internal dorsal row on femur I with one long seta finely serrate. Leg setal counts as follows:</p><p>I 2 − 0 – 3 − 4 – 5 + (1) – 9 + 2 duplexes;</p><p>II 1 − 0 – 3 − 4 – 3 − 9 + 1 duplex;</p><p>III 1 − 0 – 2 – 1 − 3 − 8;</p><p>IV 0 − 0 − 2 – 1 – 3 − 6.</p><p>True claws uncinate with one pair of tenent hairs, empodia with two rows of tenent hairs.</p></tp:treatment-sec><tp:treatment-sec sec-type="Remarks"><title>Remarks.</title><p>The combination of prodorsal lobes poorly developed, dorsal setae not spatulate but slender and leg setal counts brings this species very close to <!--PageBreak--><italic><tp:taxon-name><tp:taxon-name-part taxon-name-part-type="genus">Bryobia</tp:taxon-name-part> <tp:taxon-name-part taxon-name-part-type="species">cinereae</tp:taxon-name-part></tp:taxon-name></italic> Auger &amp; Migeon, 2014. It can be distinguished from this species by the shape and the size of dorsohysterosomal setae: they are wider, stouter in <italic><tp:taxon-name><tp:taxon-name-part taxon-name-part-type="genus">Bryobia</tp:taxon-name-part> <tp:taxon-name-part taxon-name-part-type="species">cinereae</tp:taxon-name-part></tp:taxon-name></italic> but longer in <italic><tp:taxon-name><tp:taxon-name-part taxon-name-part-type="genus">Bryobia</tp:taxon-name-part> <tp:taxon-name-part taxon-name-part-type="species">belliloci</tp:taxon-name-part></tp:taxon-name></italic>. Thus, dorsocentral setae are shorter than the distance between consecutive setae in <italic><tp:taxon-name><tp:taxon-name-part taxon-name-part-type="genus">Bryobia</tp:taxon-name-part> <tp:taxon-name-part taxon-name-part-type="species">cinereae</tp:taxon-name-part></tp:taxon-name></italic> whereas <italic>d</italic><sub>1</sub> setae surpass well <italic>e</italic><sub>1</sub> setal insertions in <italic><tp:taxon-name><tp:taxon-name-part taxon-name-part-type="genus">Bryobia</tp:taxon-name-part> <tp:taxon-name-part taxon-name-part-type="species">belliloci</tp:taxon-name-part></tp:taxon-name></italic>. Noticeable differences are also present regarding the following morphological characters in <italic><tp:taxon-name><tp:taxon-name-part taxon-name-part-type="genus">Bryobia</tp:taxon-name-part> <tp:taxon-name-part taxon-name-part-type="species">belliloci</tp:taxon-name-part></tp:taxon-name></italic>: 1) the incision between the inner prodorsal lobes is wider and shallower; 2) the four legs are longer; 3) the peritremal distal enlargement is shorter; 4) the internal lateral seta <italic>l</italic>’<sub>1</sub> on femur I is longer (Table <xref ref-type="table" rid="T1">1</xref>); 5) coxisternal setae <italic>1b</italic> and <italic>1c</italic> are similar in length compared to those of <italic><tp:taxon-name><tp:taxon-name-part taxon-name-part-type="genus">Bryobia</tp:taxon-name-part> <tp:taxon-name-part taxon-name-part-type="species">cinereae</tp:taxon-name-part></tp:taxon-name></italic> (Table <xref ref-type="table" rid="T1">1</xref>) but the coxisternal seta <italic>1b</italic> is serrate, quite stout, <italic>versus</italic> weakly serrate and narrower in <italic><tp:taxon-name><tp:taxon-name-part taxon-name-part-type="genus">Bryobia</tp:taxon-name-part> <tp:taxon-name-part taxon-name-part-type="species">cinereae</tp:taxon-name-part></tp:taxon-name></italic>. (Fig. <xref ref-type="fig" rid="F3">3D, E</xref>).</p><table-wrap id="T1" position="float" orientation="portrait"><label>Table 1.</label><caption><p>Lengths of the internal lateral seta <italic>l</italic>’<sub>1</sub> on femur I and of the coxisternal setae <italic>1b</italic> and <italic>1c</italic> of <italic><tp:taxon-name><tp:taxon-name-part taxon-name-part-type="genus">Bryobia</tp:taxon-name-part> <tp:taxon-name-part taxon-name-part-type="species">cinereae</tp:taxon-name-part></tp:taxon-name></italic> (lengths are given in micrometers).</p></caption><table rules="all"><tbody><tr><th rowspan="1" colspan="1"/><th rowspan="1" colspan="1">Seta <italic>l</italic>’<sub>1</sub> on femur I</th><th rowspan="1" colspan="1">Coxisternal seta <italic>1b</italic></th><th rowspan="1" colspan="1">Coxisternal seta <italic>1c</italic></th></tr><tr><td rowspan="1" colspan="1">Holotype</td><td rowspan="1" colspan="1">31</td><td rowspan="1" colspan="1">48</td><td rowspan="1" colspan="1">18</td></tr><tr><td rowspan="1" colspan="1">Paratype 1</td><td rowspan="1" colspan="1">29</td><td rowspan="1" colspan="1">46</td><td rowspan="1" colspan="1">20</td></tr><tr><td rowspan="1" colspan="1">Paratype 2</td><td rowspan="1" colspan="1">27</td><td rowspan="1" colspan="1">45</td><td rowspan="1" colspan="1">19</td></tr><tr><td rowspan="1" colspan="1">Paratype 3</td><td rowspan="1" colspan="1">31</td><td rowspan="1" colspan="1">44</td><td rowspan="1" colspan="1">20</td></tr></tbody></table></table-wrap></tp:treatment-sec><tp:treatment-sec sec-type="Etymology"><title>Etymology.</title><p>The species designation <italic>belliloci</italic> refers to a village that felt into ruin, named Bell Lloc (meaning beautiful place in Catalan language) that is close to the place where mites were collected.</p><!--PageBreak--></tp:treatment-sec></tp:taxon-treatment>
