# Supplementary material for: Two new species of Bryobia (Acarina, Prostigmata, Tetranychidae) from South France
Source: Zookeys. 2015 Feb 2;(480):21–39. doi: 10.3897/zookeys.480.9166 (PMC4319106; doi:10.3897/zookeys.480.9166)
Supplement: XML Treatment for Bryobia cinereae [file zookeys.480.9166-treatment2.xml]

<!DOCTYPE tp:taxon-treatment
  PUBLIC "-//TaxonX//DTD Taxonomic Treatment Publishing DTD v0 20100105//EN" "tax-treatment-NSO.dtd">
<tp:taxon-treatment xmlns:tp="http://www.plazi.org/taxpub"><tp:treatment-meta><kwd-group><label>Taxon classification</label><kwd><named-content content-type="kingdom">Animalia</named-content></kwd><kwd><named-content content-type="order">Prostigmata</named-content></kwd><kwd><named-content content-type="family">Tetranychidae</named-content></kwd></kwd-group><mixed-citation publication-type="journal"><person-group><name><surname>Auger</surname><given-names>Philippe</given-names></name><name><surname>Arabuli</surname><given-names>Tea</given-names></name><name><surname>Migeon</surname><given-names>Alain</given-names></name></person-group><article-title>Two new species of <italic><tp:taxon-name><tp:taxon-name-part taxon-name-part-type="genus">Bryobia</tp:taxon-name-part></tp:taxon-name></italic> (<tp:taxon-name><tp:taxon-name-part taxon-name-part-type="subclass">Acarina</tp:taxon-name-part></tp:taxon-name>, <tp:taxon-name><tp:taxon-name-part taxon-name-part-type="order">Prostigmata</tp:taxon-name-part></tp:taxon-name>, <tp:taxon-name><tp:taxon-name-part taxon-name-part-type="family">Tetranychidae</tp:taxon-name-part></tp:taxon-name>) from South France</article-title><source>Zookeys</source><day>2</day><month>2</month><year>2015</year><volume>2015</volume><issue>480</issue><fpage>21</fpage><lpage>39</lpage><pub-id pub-id-type="doi">10.3897/zookeys.480.9166</pub-id></mixed-citation></tp:treatment-meta><tp:nomenclature><tp:taxon-name>
                            <tp:taxon-name-part taxon-name-part-type="genus">Bryobia</tp:taxon-name-part>
                            <tp:taxon-name-part taxon-name-part-type="species">cinereae</tp:taxon-name-part>
                            <object-id xmlns:xlink="http://www.w3.org/1999/xlink" content-type="zoobank" xlink:type="simple">http://zoobank.org/5C0B1E07-FD04-4829-9959-CE6FFE1E5D60</object-id>
                        </tp:taxon-name><tp:taxon-authority>Auger &amp; Migeon, 2014</tp:taxon-authority><xref ref-type="fig" rid="F3">Figure 3E</xref><!--PageBreak--><!--PageBreak--></tp:nomenclature><tp:treatment-sec sec-type="Remarks"><title>Remarks.</title><p>Additional data to the original description of <italic><tp:taxon-name><tp:taxon-name-part taxon-name-part-type="genus">Bryobia</tp:taxon-name-part> <tp:taxon-name-part taxon-name-part-type="species">cinereae</tp:taxon-name-part></tp:taxon-name></italic> are provided. Despite that usually not included in descriptions, they appeared to be useful for the comparison of this species with <italic><tp:taxon-name><tp:taxon-name-part taxon-name-part-type="genus">Bryobia</tp:taxon-name-part> <tp:taxon-name-part taxon-name-part-type="species">belliloci</tp:taxon-name-part></tp:taxon-name></italic>. Drawings of the two coxisternal setae <italic>1b</italic> and <italic>1c</italic> are shown in Fig. <xref ref-type="fig" rid="F3">3E</xref>. Measures of their lengths and that of the internal lateral seta <italic>l</italic>’<sub>1</sub> present on femur I in holotype and paratypes are given in Table <xref ref-type="table" rid="T1">1</xref>.</p></tp:treatment-sec><tp:treatment-sec><!--Section generated to contain objects referenced in tp:taxon-treatment.--><fig id="F3" position="float" orientation="portrait"><label>Figure 3.</label><caption><p><italic><tp:taxon-name><tp:taxon-name-part taxon-name-part-type="genus">Bryobia</tp:taxon-name-part> <tp:taxon-name-part taxon-name-part-type="species">belliloci</tp:taxon-name-part></tp:taxon-name></italic> sp. n., female: <bold>A</bold> tarsus and tibia I <bold>B</bold> genu and femur I <bold>C</bold> claws and empodia I–IV <bold>D</bold> coxisternal setae <italic>1b</italic> and <italic>1c</italic> <bold>E</bold> <italic><tp:taxon-name><tp:taxon-name-part taxon-name-part-type="genus">Bryobia</tp:taxon-name-part> <tp:taxon-name-part taxon-name-part-type="species">cinereae</tp:taxon-name-part></tp:taxon-name></italic> Auger &amp; Migeon (2014), Holotype female, coxisternal setae <italic>1b</italic> and <italic>1c</italic>. Scale bars = 25 µm (<bold>A–B</bold>), 10 µm (<bold>C–E</bold>).</p></caption><graphic xmlns:xlink="http://www.w3.org/1999/xlink" xlink:href="zookeys-480-021-g003.jpg" position="float" orientation="portrait" xlink:type="simple" id="oo_37873.jpg"/></fig><table-wrap id="T1" position="float" orientation="portrait"><label>Table 1.</label><caption><p>Lengths of the internal lateral seta <italic>l</italic>’<sub>1</sub> on femur I and of the coxisternal setae <italic>1b</italic> and <italic>1c</italic> of <italic><tp:taxon-name><tp:taxon-name-part taxon-name-part-type="genus">Bryobia</tp:taxon-name-part> <tp:taxon-name-part taxon-name-part-type="species">cinereae</tp:taxon-name-part></tp:taxon-name></italic> (lengths are given in micrometers).</p></caption><table rules="all"><tbody><tr><th rowspan="1" colspan="1"/><th rowspan="1" colspan="1">Seta <italic>l</italic>’<sub>1</sub> on femur I</th><th rowspan="1" colspan="1">Coxisternal seta <italic>1b</italic></th><th rowspan="1" colspan="1">Coxisternal seta <italic>1c</italic></th></tr><tr><td rowspan="1" colspan="1">Holotype</td><td rowspan="1" colspan="1">31</td><td rowspan="1" colspan="1">48</td><td rowspan="1" colspan="1">18</td></tr><tr><td rowspan="1" colspan="1">Paratype 1</td><td rowspan="1" colspan="1">29</td><td rowspan="1" colspan="1">46</td><td rowspan="1" colspan="1">20</td></tr><tr><td rowspan="1" colspan="1">Paratype 2</td><td rowspan="1" colspan="1">27</td><td rowspan="1" colspan="1">45</td><td rowspan="1" colspan="1">19</td></tr><tr><td rowspan="1" colspan="1">Paratype 3</td><td rowspan="1" colspan="1">31</td><td rowspan="1" colspan="1">44</td><td rowspan="1" colspan="1">20</td></tr></tbody></table></table-wrap></tp:treatment-sec></tp:taxon-treatment>
