# Supplementary material for: Two new species of Bryobia (Acarina, Prostigmata, Tetranychidae) from South France
Source: Zookeys. 2015 Feb 2;(480):21–39. doi: 10.3897/zookeys.480.9166 (PMC4319106; doi:10.3897/zookeys.480.9166)
Supplement: XML Treatment for Bryobia gigas [file zookeys.480.9166-treatment3.xml]

<!DOCTYPE tp:taxon-treatment
  PUBLIC "-//TaxonX//DTD Taxonomic Treatment Publishing DTD v0 20100105//EN" "tax-treatment-NSO.dtd">
<tp:taxon-treatment xmlns:tp="http://www.plazi.org/taxpub"><tp:treatment-meta><kwd-group><label>Taxon classification</label><kwd><named-content content-type="kingdom">Animalia</named-content></kwd><kwd><named-content content-type="order">Prostigmata</named-content></kwd><kwd><named-content content-type="family">Tetranychidae</named-content></kwd></kwd-group><mixed-citation publication-type="journal"><person-group><name><surname>Auger</surname><given-names>Philippe</given-names></name><name><surname>Arabuli</surname><given-names>Tea</given-names></name><name><surname>Migeon</surname><given-names>Alain</given-names></name></person-group><article-title>Two new species of <italic><tp:taxon-name><tp:taxon-name-part taxon-name-part-type="genus">Bryobia</tp:taxon-name-part></tp:taxon-name></italic> (<tp:taxon-name><tp:taxon-name-part taxon-name-part-type="subclass">Acarina</tp:taxon-name-part></tp:taxon-name>, <tp:taxon-name><tp:taxon-name-part taxon-name-part-type="order">Prostigmata</tp:taxon-name-part></tp:taxon-name>, <tp:taxon-name><tp:taxon-name-part taxon-name-part-type="family">Tetranychidae</tp:taxon-name-part></tp:taxon-name>) from South France</article-title><source>Zookeys</source><day>2</day><month>2</month><year>2015</year><volume>2015</volume><issue>480</issue><fpage>21</fpage><lpage>39</lpage><pub-id pub-id-type="doi">10.3897/zookeys.480.9166</pub-id></mixed-citation></tp:treatment-meta><tp:nomenclature><tp:taxon-name>
                            <tp:taxon-name-part taxon-name-part-type="genus">Bryobia</tp:taxon-name-part>
                            <tp:taxon-name-part taxon-name-part-type="species">gigas</tp:taxon-name-part>
                            <object-id xmlns:xlink="http://www.w3.org/1999/xlink" content-type="zoobank" xlink:type="simple">http://zoobank.org/12B3D6D0-E26A-4625-BA5A-1A6DF4A57BFD</object-id>
                        </tp:taxon-name><tp:taxon-status xmlns:xlink="http://www.w3.org/1999/xlink" xlink:type="simple">sp. n.</tp:taxon-status><xref ref-type="fig" rid="F6">Figures 6</xref><xref ref-type="fig" rid="F7">, 7</xref><xref ref-type="fig" rid="F8">, 8</xref><xref ref-type="fig" rid="F9">, 9</xref><xref ref-type="fig" rid="F10">, 10</xref></tp:nomenclature><tp:treatment-sec sec-type="Type material"><title>Type material.</title><p>Holotype (female), 9 female and 2 larvae paratypes on 12 microscopic preparations from <italic><tp:taxon-name><tp:taxon-name-part taxon-name-part-type="genus">Bituminaria</tp:taxon-name-part> <tp:taxon-name-part taxon-name-part-type="species">bituminosa</tp:taxon-name-part></tp:taxon-name></italic> (L.) C.H. Stirt. (<tp:taxon-name><tp:taxon-name-part taxon-name-part-type="family">Leguminosae</tp:taxon-name-part></tp:taxon-name>), Four de la caux (<named-content xmlns:xlink="http://www.w3.org/1999/xlink" content-type="dwc:verbatimCoordinates" xlink:type="simple">43°35.2241N, 3°44.9143E</named-content>, alt. 90 m), Pignan, Hérault (34), France, 23.XII.2012, leg. P. Auger. All the material deposited in the collection of the CBGP, coll. Auger-Migeon N°1827 for holotype, 1828–1838 for paratypes.</p></tp:treatment-sec><tp:treatment-sec sec-type="Diagnosis"><title>Diagnosis.</title><p>Body and leg I large, anterior dorsal propodosomal projections over gnathosoma well developed, inner lobes with fused base, candle like-shaped distally, incision between inner vertical setae (<italic>v</italic><sub>1</sub>) wide, bottom rounded. Dorsal body setae short, spatulate, serrate, inserted on small bulges, subequal in length on hysterosoma, <italic>f</italic><sub>1</sub> and <italic>f</italic><sub>2</sub> setae marginal not contiguous. Empodia I with a pair of tenent hairs, others with two rows of tenent hairs.</p></tp:treatment-sec><tp:treatment-sec sec-type="Description"><title>Description.</title><p>FEMALE. Holotype 880 long (including gnathosoma), width 593. 7 paratypes measured, 860–916 long, width 574–628.</p><!--PageBreak--><!--PageBreak--><!--PageBreak--><!--PageBreak--><!--PageBreak--><!--PageBreak--><p><italic>Dorsum</italic>. Prodorsum with four pairs of setae, anterior propodosomal lobes well developed (Figs <xref ref-type="fig" rid="F6">6A</xref>, <xref ref-type="fig" rid="F7">7A–B</xref>). Lobes with basal width about 125 (122–134), outer propodosomal lobes 66 (61–74) high (excluding setae), teat-like shaped, extending about three quarters of inner lobes; inner lobes longer than broad, 73 (63–76) high, 51 (49–56) wide, with fused base about half their length, well separated by deep, wide and bottom rounded incision 27 (27–33) in depth (measured from the bottom of the incision between the inner lobes to their tip, excluding setae). Incision between median and outer lobes deep and narrow. The imaginary transverse line passing to the top of the outer lobes crosses inner near or just above the bottom of the incision. The line joining tips of second pair of propodosomal stae (<italic>v</italic><sub>2</sub>) located on the outer lobes generally passes just above the bases of the first pair (<italic>v</italic><sub>1</sub>). Distance between <italic>v</italic><sub>1</sub> and <italic>v</italic><sub>2</sub> setae insertions 29 (19–29) and 86 (86–103), respectively, <italic>v</italic><sub>1</sub> and <italic>v</italic><sub>2</sub> setae subequal in length, <italic>v</italic><sub>1</sub> and <italic>v</italic><sub>2</sub> subspatulate to spatulate, <italic>v</italic><sub>2</sub> wider. Dorsal body setae spatulate, palmate, rough, serrate, inserted on small bulge-like structures, subequal in length, <italic>sc</italic><sub>1</sub> the shortest (Fig. <xref ref-type="fig" rid="F6">6A–B</xref>). Dorsocentral setae (<italic>c</italic><sub>1</sub>, <italic>d</italic><sub>1</sub> and <italic>e</italic><sub>1</sub>) shorter than distances between consecutive setae (length of holotype and variations of 7 paratypes): <italic>v</italic><sub>1</sub> 28 (24–30); <italic>v</italic><sub>2</sub> 30 (29–31); <italic>sc</italic><sub>1</sub> 24 (21–24); <italic>sc</italic><sub>2</sub> 24 (20–26); <italic>c</italic><sub>1</sub> 28 (24–29); <italic>c</italic><sub>2</sub> 29 (22–30); <italic>c</italic><sub>3</sub> 24 (21–27); <italic>d</italic><sub>1</sub> 26 (23–29); <italic>d</italic><sub>2</sub> 28 (22–31); <italic>d</italic><sub>3</sub> 26 (22–30); <italic>e</italic><sub>1</sub> 29 (25–30); <italic>e</italic><sub>2</sub> 27 (25–28); <italic>e</italic><sub>3</sub> 28 (23–30); <italic>f</italic><sub>1</sub> 27 (23–27); <italic>f</italic><sub>2</sub> 27 (23–28); <italic>h</italic><sub>1</sub> 26 (23–26). Distances between setae: <italic>c</italic><sub>1</sub>-<italic>c</italic><sub>1</sub> 88 (83–98), <italic>d</italic><sub>1</sub>-<italic>d</italic><sub>1</sub> 67 (67–79), <italic>e</italic><sub>1</sub>-<italic>e</italic><sub>1</sub> 68 (63–74), <italic>c</italic><sub>1</sub>-<italic>d</italic><sub>1</sub> 145 (125–149), <italic>d</italic><sub>1</sub>-<italic>e</italic><sub>1</sub> 111 (11–127). Sacral setae (<italic>f</italic><sub>1</sub> and <italic>f</italic><sub>2</sub>) in marginal position, not contiguous. Dorsal integument on propodosoma with irregularly rounded reticulated granulated pattern medially more elongated laterally and oblique. Folds on hysterosoma mostly transverse, irregularly arched in the caudal part. Two pairs of more or less oval-shaped shallow dimples present between <italic>d</italic><sub>1</sub>-<italic>d</italic><sub>3</sub>, and <italic>e</italic><sub>1</sub>-<italic>e</italic><sub>3</sub> setae and one present posteriorly.</p><fig id="F6" position="float" orientation="portrait"><label>Figure 6.</label><caption><p><italic><tp:taxon-name><tp:taxon-name-part taxon-name-part-type="genus">Bryobia</tp:taxon-name-part> <tp:taxon-name-part taxon-name-part-type="species">gigas</tp:taxon-name-part></tp:taxon-name></italic> sp. n., female: <bold>A</bold> dorsal aspect <bold>B</bold> dorsal <italic>c</italic><sub>2</sub> seta. Scale bars = 50 µm (<bold>A</bold>), 10 µm (<bold>B</bold>).</p></caption><graphic xmlns:xlink="http://www.w3.org/1999/xlink" xlink:href="zookeys-480-021-g006.jpg" position="float" orientation="portrait" xlink:type="simple" id="oo_37876.jpg"/></fig><fig id="F7" position="float" orientation="portrait"><label>Figure 7.</label><caption><p><italic><tp:taxon-name><tp:taxon-name-part taxon-name-part-type="genus">Bryobia</tp:taxon-name-part> <tp:taxon-name-part taxon-name-part-type="species">gigas</tp:taxon-name-part></tp:taxon-name></italic> sp. n., female: <bold>A</bold> prodorsal lobes <bold>B</bold> variation in prodorsal lobes <bold>C</bold> spermatheca <bold>D</bold> palpal tibia and tarsus <bold>E</bold> peritremal distal enlargement. Scale bars = 25 µm (<bold>A–B</bold>), 10 µm (<bold>C–E</bold>).</p></caption><graphic xmlns:xlink="http://www.w3.org/1999/xlink" xlink:href="zookeys-480-021-g007.jpg" position="float" orientation="portrait" xlink:type="simple" id="oo_37877.jpg"/></fig><p><italic>Gnathosoma</italic>. Stylophore longer than wide. Tibial claw of palpus bidentate. Palptarsus subequal in length to tibial claw, about 28 (27–29) long with three tactile setae, three eupathidia and one solenidion (Fig. <xref ref-type="fig" rid="F7">7D</xref>). Eupathidia <italic>ul</italic>’ζ, <italic>ul</italic>’’ζ shorter than solenidion, <italic>su</italic>ζ longer than solenidion. Peritreme anastomosed distally in a relatively long and slender enlargement, 62 (52–71) long (Fig. <xref ref-type="fig" rid="F7">7E</xref>).</p><p><italic>Venter</italic>. Striation transverse between 1<sup>st</sup> (<italic>1a</italic>) and 2<sup>nd</sup> (<italic>3a</italic>) pairs of setae, between 2<sup>nd</sup> and 3<sup>rd</sup> (<italic>4a</italic>) irregular longitudinal striation medially more or less oblique or arched laterally, transverse above and between <italic>4a</italic> and the area anterior to aggenital (<italic>ag</italic>) setae, longitudinal between members of <italic>ag</italic> setae, area immediately anterior to genital flap with irregular longitudinal striation. Sacculus of spermatheca elongated, length 22.5, width 5.5 (Fig. <xref ref-type="fig" rid="F7">7C</xref>). Three pairs of pseudanal setae (<italic>ps</italic><sub>1–3</sub>) and two pairs of ventrocaudal (<italic>h</italic><sub>2–3</sub>) setae present.</p><p><italic>Legs</italic>. Leg I subequal in length to body length, other legs inferior to body length. Leg I 926 (825–947) long (measured from trochanter to tarsus), leg II 392 (345–392), leg III 353 (352–373), leg IV 470 (412–470). Length of segments of leg I as follows: trochanter 50 (41–69), femur 360 (300–360), genu 90 (84–102), tibia 260 (227–274), tarsus 168 (155–180). Leg setal counts as follows (Figs <xref ref-type="fig" rid="F8">8A–C</xref>, <xref ref-type="fig" rid="F9">9A–B</xref>):</p><p>I 2 − 1 – 25[23–24] − 8[7] – 15[16] + (1) – 20[19] + (5)[(6)] + 2 duplexes;</p><p>II 1 − 1 – 11[10] – 6[5] – 9[8] – 15 + (2) + 1 duplex;</p><p>III 1 − 1 – 5[4] – 6[5–7] − 9[8] – 13 + 1 duplex;</p><p>IV 1 − 1 − 5 – 6[5] − 9[8] – 13 + 1 duplex.</p><fig id="F8" position="float" orientation="portrait"><label>Figure 8.</label><caption><p><italic><tp:taxon-name><tp:taxon-name-part taxon-name-part-type="genus">Bryobia</tp:taxon-name-part> <tp:taxon-name-part taxon-name-part-type="species">gigas</tp:taxon-name-part></tp:taxon-name></italic> sp. n., female: <bold>A</bold> tarsus I <bold>B</bold> tibia and genu I <bold>C</bold> femur I <bold>D</bold> claws and empodium I <bold>E</bold> coxisternal seta <italic>1b</italic> <bold>F</bold> coxisternal seta <italic>1c</italic> (variations). Scale bars = 25 µm (<bold>A–C</bold>), 10 µm (<bold>D–F</bold>).</p></caption><graphic xmlns:xlink="http://www.w3.org/1999/xlink" xlink:href="zookeys-480-021-g008.jpg" position="float" orientation="portrait" xlink:type="simple" id="oo_37878.jpg"/></fig><fig id="F9" position="float" orientation="portrait"><label>Figure 9.</label><caption><p><italic><tp:taxon-name><tp:taxon-name-part taxon-name-part-type="genus">Bryobia</tp:taxon-name-part> <tp:taxon-name-part taxon-name-part-type="species">gigas</tp:taxon-name-part></tp:taxon-name></italic> sp. n., female: <bold>A</bold> tarsus and tibia II <bold>B</bold> genu and femur II <bold>C</bold> claws and empodia II–IV <bold>D</bold> duplex setae on tarsus III <bold>E</bold> duplex setae on tarsus IV. Scale bars = 25 µm (<bold>A–B</bold>), 10 µm (<bold>C–E</bold>).</p></caption><graphic xmlns:xlink="http://www.w3.org/1999/xlink" xlink:href="zookeys-480-021-g009.jpg" position="float" orientation="portrait" xlink:type="simple" id="oo_37879.jpg"/></fig><p>True claws uncinate, claw and empodium I with one pair of tenent hairs, other claws with several pairs of tenent hairs, other empodial pads each provided with two rows of tenent hairs (Figs <xref ref-type="fig" rid="F8">8D</xref>, <xref ref-type="fig" rid="F9">9C</xref>). Coxisternal seta <italic>1b</italic> slender 41 (40–50), coxisternal seta <italic>1c</italic> shorter 17 (17–20), serrate, stout (Fig. <xref ref-type="fig" rid="F8">8E–F</xref>). Tarsi III and IV associated setae serrate and approximate with solenidion forming duplex, the tactile member shorter (about ¾ the length of solenidion) and proximal (Fig. <xref ref-type="fig" rid="F9">9D–E</xref>).</p><p>LARVAE: two larvae measured, 366–370 long (including gnathosoma), width 246–255.</p><!--PageBreak--><p><italic>Dorsum</italic>. Prodorsal lobes absent (Fig. <xref ref-type="fig" rid="F10">10A–B</xref>). Prodorsal setae serrate, subspatulate except <italic>v</italic><sub>1</sub> short, elongated. <italic>v</italic><sub>1</sub> setae inserted without tubercle, <italic>v</italic><sub>2</sub> inserted on small bulges. Other dorsal setae inserted on tiny bulges more obvious posteriorly. Hysterosomal setae serrate, wider caudally, subspatulate to spatulate, <italic>e</italic><sub>3</sub> and <italic>f</italic><sub>1</sub> wider, <italic>f</italic><sub>2</sub> and <italic>h</italic><sub>1</sub> longer. Setae <italic>f</italic><sub>1</sub> in normal position.</p><fig id="F10" position="float" orientation="portrait"><label>Figure 10.</label><caption><p><italic><tp:taxon-name><tp:taxon-name-part taxon-name-part-type="genus">Bryobia</tp:taxon-name-part> <tp:taxon-name-part taxon-name-part-type="species">gigas</tp:taxon-name-part></tp:taxon-name></italic> sp. n., larva: <bold>A</bold> dorsal aspect <bold>B</bold> prodorsal setae (<italic>v</italic><sub>1,</sub> <italic>v</italic><sub>2</sub>). Scale bars = 25 µm (<bold>A</bold>), 10 µm (<bold>B</bold>).</p></caption><graphic xmlns:xlink="http://www.w3.org/1999/xlink" xlink:href="zookeys-480-021-g010.jpg" position="float" orientation="portrait" xlink:type="simple" id="oo_37880.jpg"/></fig><p>Lengths of dorsal setae: <italic>v</italic><sub>1</sub> 13; <italic>v</italic><sub>2</sub> 18–20; <italic>sc</italic><sub>1</sub> 16–18; <italic>sc</italic><sub>2</sub> 15; <italic>c</italic><sub>1</sub> 15–16; <italic>c</italic><sub>2</sub> 16; <italic>c</italic><sub>3</sub> 16; <italic>d</italic><sub>1</sub> 19–17; <italic>d</italic><sub>2</sub> 16–17; <italic>d</italic><sub>3</sub> 15–16; <italic>e</italic><sub>1</sub> 18–21; <italic>e</italic><sub>2</sub> 16–18; <italic>e</italic><sub>3</sub> 19; <italic>f</italic><sub>1</sub> 18–21; <italic>f</italic><sub>2</sub> 22–23; <italic>h</italic><sub>1</sub> 22–23.</p><p><italic>Legs</italic>. Length inferior to body length, leg I 235–248 long. Leg setal counts as follows:</p><p>I 1 − 0 − 3 − 4 − 5 + (1) – 7 + 1 duplex;</p><p>II 0 − 0 – 3 − 4 − 5 – 7 + 1 duplex;</p><p>III 0 − 0 – 2 – 2 − 5 – 6.</p><p>True claws uncinate with one pair of tenent hairs, empodia with two rows of tenent hairs. On femur I, internal seta smooth, dorsal seta serrate.</p></tp:treatment-sec><tp:treatment-sec sec-type="Remarks"><title>Remarks.</title><p><italic><tp:taxon-name><tp:taxon-name-part taxon-name-part-type="genus">Bryobia</tp:taxon-name-part> <tp:taxon-name-part taxon-name-part-type="species">gigas</tp:taxon-name-part></tp:taxon-name></italic> is morphologically close to three species, that belong to a species-group characterized by: 1) prodorsal inner and outer lobes very well developed, outer teat like not triangular, anteromedian well separated; 2) associated setae forming a duplex on tarsus IV, tactile member shorter than solenidion; 3) similar setal counts especially on leg I with 29 and 16 setae on tarsus and tibia, respectively, and on leg II with 19 and 9 setae on tarsus and tibia, respectively; 4) a pair of tenent hairs on the empodium of the foreleg and two rows of tenent hairs on the other empodia. These species are <italic><tp:taxon-name><tp:taxon-name-part taxon-name-part-type="genus">Bryobia</tp:taxon-name-part> <tp:taxon-name-part taxon-name-part-type="species">osterloffi</tp:taxon-name-part></tp:taxon-name></italic> Reck, 1947, <italic><tp:taxon-name><tp:taxon-name-part taxon-name-part-type="genus">Bryobia</tp:taxon-name-part> <tp:taxon-name-part taxon-name-part-type="species">vasiljevi</tp:taxon-name-part></tp:taxon-name></italic> Reck, 1953 and <italic><tp:taxon-name><tp:taxon-name-part taxon-name-part-type="genus">Bryobia</tp:taxon-name-part> <tp:taxon-name-part taxon-name-part-type="species">lagodechiana</tp:taxon-name-part></tp:taxon-name></italic> Reck, 1953.</p><p>Among this species-group <italic><tp:taxon-name><tp:taxon-name-part taxon-name-part-type="genus">Bryobia</tp:taxon-name-part> <tp:taxon-name-part taxon-name-part-type="species">gigas</tp:taxon-name-part></tp:taxon-name></italic> and <italic><tp:taxon-name><tp:taxon-name-part taxon-name-part-type="genus">Bryobia</tp:taxon-name-part> <tp:taxon-name-part taxon-name-part-type="species">lagodechiana</tp:taxon-name-part></tp:taxon-name></italic> have a similar large body size. <italic><tp:taxon-name><tp:taxon-name-part taxon-name-part-type="genus">Bryobia</tp:taxon-name-part> <tp:taxon-name-part taxon-name-part-type="species">gigas</tp:taxon-name-part></tp:taxon-name></italic> is mainly distinctive from <italic><tp:taxon-name><tp:taxon-name-part taxon-name-part-type="genus">Bryobia</tp:taxon-name-part> <tp:taxon-name-part taxon-name-part-type="species">lagodechiana</tp:taxon-name-part></tp:taxon-name></italic> by the shape of the inner incision between the anteromedian prodorsal lobes which is wide and bottom rounded in the former whereas narrow in the latter. In addition, the line that passes to the tips of <italic>v</italic><sub>2</sub> setae does not reach the bases of <italic>v</italic><sub>1</sub> setae in <italic><tp:taxon-name><tp:taxon-name-part taxon-name-part-type="genus">Bryobia</tp:taxon-name-part> <tp:taxon-name-part taxon-name-part-type="species">lagodechiana</tp:taxon-name-part></tp:taxon-name></italic>. They also have a different setal count on genu I with 7–8 and 4–5 setae present in <italic><tp:taxon-name><tp:taxon-name-part taxon-name-part-type="genus">Bryobia</tp:taxon-name-part> <tp:taxon-name-part taxon-name-part-type="species">gigas</tp:taxon-name-part></tp:taxon-name></italic> and <italic><tp:taxon-name><tp:taxon-name-part taxon-name-part-type="genus">Bryobia</tp:taxon-name-part> <tp:taxon-name-part taxon-name-part-type="species">lagodechiana</tp:taxon-name-part></tp:taxon-name></italic>, respectively.</p><p><italic><tp:taxon-name><tp:taxon-name-part taxon-name-part-type="genus">Bryobia</tp:taxon-name-part> <tp:taxon-name-part taxon-name-part-type="species">gigas</tp:taxon-name-part></tp:taxon-name></italic> can be easily distinguished from <italic><tp:taxon-name><tp:taxon-name-part taxon-name-part-type="genus">Bryobia</tp:taxon-name-part> <tp:taxon-name-part taxon-name-part-type="species">osterloffi</tp:taxon-name-part></tp:taxon-name></italic> and <italic><tp:taxon-name><tp:taxon-name-part taxon-name-part-type="genus">Bryobia</tp:taxon-name-part> <tp:taxon-name-part taxon-name-part-type="species">vasiljevi</tp:taxon-name-part></tp:taxon-name></italic> by its body and leg sizes which are far smaller in the latters. Moreover, in <italic><tp:taxon-name><tp:taxon-name-part taxon-name-part-type="genus">Bryobia</tp:taxon-name-part> <tp:taxon-name-part taxon-name-part-type="species">osterloffi</tp:taxon-name-part></tp:taxon-name></italic>, the incision between the inner prodorsal lobes is wide but less deep than in <italic><tp:taxon-name><tp:taxon-name-part taxon-name-part-type="genus">Bryobia</tp:taxon-name-part> <tp:taxon-name-part taxon-name-part-type="species">gigas</tp:taxon-name-part></tp:taxon-name></italic> (the line that passes to the top of the outer lobes does not reach the bottom of the incision between inner lobes), it is not bottom-rounded but with a flat bottom and the distal part of the peritreme is less elongated. <italic><tp:taxon-name><tp:taxon-name-part taxon-name-part-type="genus">Bryobia</tp:taxon-name-part> <tp:taxon-name-part taxon-name-part-type="species">gigas</tp:taxon-name-part></tp:taxon-name></italic> also differs from <italic><tp:taxon-name><tp:taxon-name-part taxon-name-part-type="genus">Bryobia</tp:taxon-name-part> <tp:taxon-name-part taxon-name-part-type="species">vasiljevi</tp:taxon-name-part></tp:taxon-name></italic> by the incision between the inner prodorsal lobes which is narrow. According to <xref ref-type="bibr" rid="B3">Livshits and Mitrofanov (1971)</xref>, 6 setae are present on the femora III and IV of <italic><tp:taxon-name><tp:taxon-name-part taxon-name-part-type="genus">Bryobia</tp:taxon-name-part> <tp:taxon-name-part taxon-name-part-type="species">vasiljevi</tp:taxon-name-part></tp:taxon-name></italic> whereas 5 are present in <italic><tp:taxon-name><tp:taxon-name-part taxon-name-part-type="genus">Bryobia</tp:taxon-name-part> <tp:taxon-name-part taxon-name-part-type="species">gigas</tp:taxon-name-part></tp:taxon-name></italic>. However, type’s examination of <italic><tp:taxon-name><tp:taxon-name-part taxon-name-part-type="genus">Bryobia</tp:taxon-name-part> <tp:taxon-name-part taxon-name-part-type="species">vasiljevi</tp:taxon-name-part></tp:taxon-name></italic> in Reck’s collection gave conflicting data because 5 setae only are present on femora III and IV of the 21 type specimens. As a consequence, this morphological criterion cannot be used to distinguish between the two species.</p></tp:treatment-sec><tp:treatment-sec sec-type="Etymology"><title>Etymology.</title><p>The specific epithet <italic>gigas</italic>, name given to “Giants” in Greek mythology, refers to the quite unusual large body and legs sizes of this species.</p><!--PageBreak--></tp:treatment-sec><ref-list><ref id="B3"><mixed-citation xmlns:xlink="http://www.w3.org/1999/xlink" xlink:type="simple"><person-group><name name-style="western"><surname>Livshits</surname><given-names>IZ</given-names></name><name name-style="western"><surname>Mitrofanov</surname><given-names>VI</given-names></name></person-group> (<year>1971</year>) <article-title>The mites of the genus <italic><tp:taxon-name><tp:taxon-name-part taxon-name-part-type="genus">Bryobia</tp:taxon-name-part></tp:taxon-name></italic> C.L. Koch, 1836 (<tp:taxon-name><tp:taxon-name-part taxon-name-part-type="superorder">Acariformes</tp:taxon-name-part></tp:taxon-name>, <tp:taxon-name><tp:taxon-name-part taxon-name-part-type="family">Bryobiidae</tp:taxon-name-part></tp:taxon-name>).</article-title><source>Trudy Gosudarstvennogo Nikitskogo Botanicheskogo Sada</source><volume>51</volume>: <fpage>1</fpage>–<lpage>112</lpage>.</mixed-citation></ref></ref-list></tp:taxon-treatment>
